# Supplementary material for: Photosensitivity of an aging brain
Source: bioRxiv. 2025 Sep 21:2025.09.21.677632. Preprint. [Version 1] doi: 10.1101/2025.09.21.677632 (PMC12458178; doi:10.1101/2025.09.21.677632)
Supplement: Supplement 1 [file media-1.xlsx]

## Sheet: 1B
	Wake										NREM										REM
baseline	Ms153	Ms155	Ms157	Ms159	Ms161	Ms163	Ms168	Ms220	Ms221		Ms153	Ms155	Ms157	Ms159	Ms161	Ms163	Ms168	Ms220	Ms221		Ms153	Ms155	Ms157	Ms159	Ms161	Ms163	Ms168	Ms220	Ms221
	34.6875	36.1806	42.7431	35.7292	31.2847	33.4375	36.9444	44.1667	40.7986		56.1111	52.6042	47.4653	51.7361	60.4167	57.6042	50.3472	48.6111	50.7292		9.20139	11.2153	9.79167	12.5347	8.29861	8.95833	12.7083	7.22222	8.47222
	73.2986	77.2222	44.4097	71.2153	61.3889	62.2917	73.8194	78.0556	63.8194		23.3333	19.5833	42.6736	25.3819	35.2083	34.6181	23.8542	19.2014	30.7986		3.36806	3.19444	12.9167	3.40278	3.40278	3.09028	2.32639	2.74306	5.38194
	80.9375	65.1736	92.0486	74.2361	69.8611	63.5417	85.2083	65.1042	53.7847		17.2569	30.1736	7.01389	22.2569	25.9722	33.4722	12.8472	30.4514	42.1181		1.80556	4.65278	0.9375	3.50694	4.16667	2.98611	1.94444	4.44444	4.09722
	65.625	60.1389	84.7917	43.3333	40.3819	49.7222	67.8125	64.0625	62.1181		29.1319	33.1944	14.4792	44.3403	53.5417	41.5625	29.2361	31.0417	33.0903		5.24306	6.66667	0.729167	12.3264	6.07639	8.71528	2.95139	4.89583	4.79167
	50.5556	54.0278	56.5278	36.6319	61.8056	42.4306	47.6042	53.3681	54.9653		41.7708	38.7847	37.8125	53.2639	34.1319	49.2708	40.9722	40.3472	39.9653		7.67361	7.1875	5.65972	10.1042	4.0625	8.29861	11.4236	6.28472	5.06944
	28.5417	26.8403	51.3889	26.7014	26.3194	40.2083	34.4444	52.0833	39.0625		57.2222	58.0208	37.8819	58.8889	59.4097	50.5556	49.7917	39.6875	52.4653		14.2361	15.1389	10.7292	14.4097	14.2708	9.23611	15.7639	8.22917	8.47222
stim	Ms153	Ms155	Ms157	Ms159	Ms161	Ms163	Ms168	Ms220	Ms221		Ms153	Ms155	Ms157	Ms159	Ms161	Ms163	Ms168	Ms220	Ms221		Ms153	Ms155	Ms157	Ms159	Ms161	Ms163	Ms168	Ms220	Ms221
	37.9514	39.5486	49.2014	40.0347	40.3819	29.9653	24.5833	52.1528	34.8611		54.1667	50.7639	41.25	53.6806	53.0208	63.6458	63.0208	41.7014	58.3681		7.88194	9.6875	9.54861	6.28472	6.59722	6.38889	12.3958	6.14583	6.77083
	84.2014	69.4097	43.6458	78.1944	73.8889	72.5	73.3681	71.3542	76.1806		15.0694	28.5417	46.9444	18.5417	24.2014	26.1806	24.7222	24.9653	21.0417		0.729167	2.04861	9.40972	3.26389	1.90972	1.31944	1.90972	3.68056	2.77778
	85.9722	79.5486	84.1319	84.1667	83.0903	64.4792	84.375	81.0764	84.2014		12.1528	18.5417	13.4722	15.3125	15.0347	33.8194	15.2083	17.3611	14.6181		1.875	1.90972	2.39583	0.520833	1.875	1.70139	0.416667	1.5625	1.18056
	60.7292	45.1042	86.6319	59.3403	69.7569	65.2431	60.6597	61.4931	65.9722		33.2292	47.9167	11.3194	35.6944	27.0486	29.1667	33.6111	33.5764	30.5556		6.04167	6.97917	2.04861	4.96528	3.19444	5.59028	5.72917	4.93056	3.47222
	58.4722	71.5278	89.0278	50.2083	54.3403	46.25		64.1319	50.1736		36.8056	25.5903	10.2778	42.1875	38.8194	47.5347	42.9514	32.9861	44.6528		4.72222	2.88194	0.694444	7.60417	6.84028	6.21528	8.85417	2.88194	5.17361
	28.0903	30.2778	44.6875	21.5625	39.0972	38.0903	30	42.3958	41.6667		60.8681	56.8056	45.7986	63.5069	50.1389	53.4375	54.4444	48.2986	50.9722		11.0417	12.9167	9.51389	14.9306	10.7639	8.47222	15.5556	9.30556	7.36111
post-stim	Ms153	Ms155	Ms157	Ms159	Ms161	Ms163	Ms168	Ms220	Ms221		Ms153	Ms155	Ms157	Ms159	Ms161	Ms163	Ms168	Ms220	Ms221		Ms153	Ms155	Ms157	Ms159	Ms161	Ms163	Ms168	Ms220	Ms221
	38.6458	31.0069	28.5069	36.7708	30.0694	31.7361	27.9861	51.4236	36.9097		50.6597	57.5347	59.375	51.9792	58.75	55.7292	59.7569	41.5278	53.0208		10.6944	11.4583	12.1181	11.25	11.1806	12.5347	12.2569	7.04861	10.0694
	69.4444	68.0556	46.6319	65.7292	59.6181	62.5	68.2986	60	73.1597		26.2153	28.3333	46.3889	29.6875	35.5556	31.875	26.9097	33.5069	23.5764		4.34028	3.61111	6.97917	4.58333	4.82639	5.625	4.79167	6.49306	3.26389
	92.1528	73.2986	79.7569	69.6528	69.0625	74.5486	79.0625	88.4028	97.4653		7.1875	23.2986	17.3264	27.3611	26.7708	22.7778	18.9583	10.9375	2.53472		0.659722	3.40278	2.91667	2.98611	4.16667	2.67361	1.97917	0.659722	0
	72.3958	47.0139	82.4653	55.2778	62.0486	60.3472	71.2153	69.2014	76.1806		24.7917	43.4375	15.3819	37.5347	32.7083	32.7431	26.4931	27.6389	22.9861		2.8125	9.54861	2.15278	7.1875	5.24306	6.90972	2.29167	3.15972	0.833333
	51.875	57.5	70.2778	45.9375	59.8958	57.5	42.6736	54.6181	37.1528		42.5694	36.7361	25.8681	45.4861	38.5417	36.4583	48.4028	40.7639	52.7431		5.55556	5.76389	3.85417	8.57639	1.5625	6.04167	8.92361	4.61806	10.1042
	31.9444	33.7153	45.0347	35.625	23.3681	34.4444	38.1944	51.1806	45.9028		57.9514	53.4722	42.4653	52.4306	67.6736	51.5625	51.4931	41.9792	47.2569		10.1042	12.8125	12.5	11.9444	8.95833	13.9931	10.3125	6.84028	6.84028
day 10	Ms153	Ms155	Ms157	Ms159	Ms161	Ms163	Ms168	Ms220	Ms221		Ms153	Ms155	Ms157	Ms159	Ms161	Ms163	Ms168	Ms220	Ms221		Ms153	Ms155	Ms157	Ms159	Ms161	Ms163	Ms168	Ms220	Ms221
	37.3611	44.8611	34.9306	38.8194	30.3472	42.6042	32.2569	44.3403	42.5347		55.4514	47.5	55.6944	52.4653	59.5833	47.3264	55.6597	49.2014	48.2639		7.1875	7.63889	9.375	8.71528	10.0694	10.0694	12.0833	6.45833	9.20139
	84.4792	70.625	36.5972	75.2083	67.8125	73.0556	72.0139	79.7917	57.3611		14.4444	26.5278	52.3958	21.3889	30.2431	24.8958	25.5903	17.9514	37.6042		1.07639	2.84722	11.0069	3.40278	1.94444	2.04861	2.39583	2.25694	5.03472
	88.3681	86.5972	83.9583	70.1389	71.3889	63.8194	77.7431	80	81.3194		10.6944	12.2917	14.7917	26.7708	25.7986	32.5347	21.3889	19.2708	18.0903		0.9375	1.11111	1.25	3.09028	2.8125	3.64583	0.868056	0.729167	0.590278
	50.3819	52.5	82.3264	54.3056	61.1806	63.6458	60.8333	64.4444	56.1458		46.6319	42.4653	15.9722	39.375	33.7847	32.6736	36.5278	31.8403	38.9931		2.98611	5.03472	1.70139	6.31944	5.03472	3.68056	2.63889	3.71528	4.86111
	40.9722	46.5972	57.4306	47.7431	42.0139	48.2292	48.7847	50.6944	64.6875		50.7292	43.8889	37.5	45.4861	50.4861	43.3333	44.0625	43.6458	32.1875		8.29861	9.51389	5.06944	6.77083	7.5	8.4375	7.15278	5.65972	3.125
	28.9236	30.7986	43.7847	20.7639	30.5208	34.0278	25.3819	40.3472	39.8264		60.8681	56.5972	47.3958	65.1736	57.0139	52.3958	59.3403	51.3542	51.1111		10.2083	12.6042	8.81944	14.0625	12.4653	13.5764	15.2778	8.29861	9.0625

## Sheet: 1C
	Wake						NREM						REM
baseline	Ms209	Ms210	Ms211	Ms212	Ms213		Ms209	Ms210	Ms211	Ms212	Ms213		Ms209	Ms210	Ms211	Ms212	Ms213
	53.6458	38.4028	63.7847	37.3611	35.4167		40.6944	53.6806	31.1458	55.2778	53.9583		5.65972	7.91667	5.06944	7.36111	10.625
	85.4167	48.0556	85.9375	90.3472	81.4931		12.5694	45.3125	12.9167	9.65278	14.8611		2.01389	6.63194	1.14583	0	3.64583
	80.2431	89.1319	67.7083	58.8889	85.1389		19.2361	10.0694	28.6806	35.9028	14.2708		0.520833	0.798611	3.61111	5.20833	0.590278
	39.0625	78.7153	55.4167	66.1458	56.4931		52.6736	18.3333	39.3403	31.3889	37.4306		8.26389	2.95139	5.24306	2.46528	6.07639
	52.1181	56.3194	53.4028	38.6111	59.8264		42.2917	38.2986	40	53.6806	33.9931		5.59028	5.38194	6.59722	7.70833	6.18056
	43.2986	36.4236	48.8542	36.3889	39.4097		47.8125	56.1458	44.3056	55.7639	49.6528		8.88889	7.43056	6.84028	7.84722	10.9375
stim	Ms209	Ms210	Ms211	Ms212	Ms213		Ms209	Ms210	Ms211	Ms212	Ms213		Ms209	Ms210	Ms211	Ms212	Ms213
	41.7361	44.8264	39.4097	31.7014	42.9514		52.3264	49.6875	55.9028	61.4583	47.0486		5.9375	5.48611	4.6875	6.84028	10
	85.1389	47.4306	70.3819	76.0069	63.5764		14.1319	47.8472	27.6736	21.9792	30.9028		0.729167	4.72222	1.94444	2.01389	5.52083
	70.7986	95.1736	23.7153	76.2847	82.6736		29.0278	4.82639	75.8333	23.0556	16.1111		0.173611	0	0.451389	0.659722	1.21528
	29.4097	68.9931	39.4097	60.2778	55.9722		67.1181	28.8194	57.1528	37.7083	37.5347		3.47222	2.1875	3.4375	2.01389	6.49306
	28.4375	33.4375	65.2431	19.6528	70.4167		62.9861	60.8333	32.7778	72.1875	26.875		8.57639	5.72917	1.97917	8.15972	2.70833
	39.0278	44.5833	50.3125	33.1944	30.2778		53.7153	49.2361	46.3542	57.9861	57.0139		7.25694	6.18056	3.33333	8.81944	12.7083
post-stim	Ms209	Ms210	Ms211	Ms212	Ms213		Ms209	Ms210	Ms211	Ms212	Ms213		Ms209	Ms210	Ms211	Ms212	Ms213
	47.8125	26.6667	30.6597	39.0972	42.6389		46.4931	64.7917	65	53.9931	48.3681		5.69444	8.54167	4.34028	6.90972	8.99306
	92.2222	56.7361	42.3611	86.3889	78.7847		7.25694	40.9375	54.2014	12.7083	19.8611		0.520833	2.32639	3.4375	0.902778	1.35417
	62.4653	94.3056	86.8056	94.375	91.9792		34.6875	5.27778	12.6389	5.625	6.94444		2.84722	0.416667	0.555556	0	1.07639
	56.9444	60.5903	59.0625	67.0139	61.7361		35.9722	34.4792	37.5347	30.1736	33.6458		7.08333	4.93056	3.40278	2.8125	4.61806
	44.5486	68.0556	59.3056	53.2639	57.5		47.5	28.4375	37.3958	45.0347	36.0764		7.95139	3.50694	3.29861	1.70139	6.42361
	24.9653	42.0486	40.6597	23.8542	36.6667		64.7917	49.7569	54.4097	67.8472	52.7083		10.2431	8.19444	4.93056	8.29861	10.625
day 10	Ms209	Ms210	Ms211	Ms212	Ms213		Ms209	Ms210	Ms211	Ms212	Ms213		Ms209	Ms210	Ms211	Ms212	Ms213
	42.4653	36.1111	46.9792	37.8472			48.9236	55.4167	45.5556	54.1319			8.61111	8.47222	7.46528	8.02083
	90.3472	48.9931	82.1181	89.6528			8.05556	45.4514	15.1389	9.44444			1.59722	5.55556	2.74306	0.902778
	88.8542	90.5903	99.8958	84.0972			10.5903	7.98611	0.104167	15.5208			0.555556	1.42361	0	0.381944
	54.8611	68.4375	67.3264	72.5			40.3125	29.5139	28.2639	23.7847			4.82639	2.04861	4.40972	3.71528
	47.7431	59.1667	33.125	39.2361			46.1806	35.5208	58.3333	53.2292			6.07639	5.3125	8.54167	7.53472
	38.9236	40.5556	43.0556	49.4097			51.2153	51.4236	49.8611	43.8194			9.86111	8.02083	7.08333	6.77083

## Sheet: 1D
		Percent of total
NREM	SWA	baseline	stim	post-stim	day10
	Ms153	9.27109	11.9061	9.39277	9.91049
	Ms155	8.7841	10.0777	8.85893	10.8189
	Ms157	7.7741	9.47871	8.82658	9.84477
	Ms159	6.4938	7.29017	6.22072	6.15332
	Ms161	7.83405	9.56764	6.08891	6.90196
	Ms163	6.70663	7.02725	6.51975	7.07942
	Ms168	6.23779	6.26872	6.75442	6.55709
	Ms220	5.79975	6.7984	5.84965	7.62604
	Ms221	6.05552	6.54842	6.41908	7.3831
NREM	Delta
	Ms153	40.2867	49.0512	39.9015	46.2484
	Ms155	40.6783	45.9098	41.1108	45.9037
	Ms157	36.395	41.57	38.6446	45.6712
	Ms159	35.2242	37.7811	31.9642	27.9448
	Ms161	38.864	48.1113	33.7305	38.0971
	Ms163	35.074	37.7478	33.5262	40.0878
	Ms168	33.0663	32.1768	33.5752	34.7996
	Ms220	32.1083	38.5639	34.8795	46.64
	Ms221	40.1316	44.0856	40.415	47.1492
Wake	Theta
	Ms153	13.3118	14.1988	12.6787	15.43
	Ms155	13.5024	13.909	12.4522	14.509
	Ms157	13.2444	14.9995	13.0322	15.1804
	Ms159	12.6891	14.2718	11.4095	9.13411
	Ms161	10.7805	12.0746	10.4974	13.6214
	Ms163	12.2789	13.1793	12.246	15.0613
	Ms168	13.9682	13.4633	13.2758	12.0854
	Ms220	9.62767	10.7292	12.3962	10.4081
	Ms221	11.0042	12.5113	12.5154	12.1412
REM	Theta
	Ms153	24.541	25.6269	19.7694	27.641
	Ms155	26.4526	26.6099	23.4579	27.4799
	Ms157	24.2803	26.9607	22.5461	35.8446
	Ms159	25.2195	25.5728	19.7608	15.8639
	Ms161	22.1117	23.0721	16.4155	20.1983
	Ms163	24.0818	25.8258	20.4173	23.8669
	Ms168	27.8014	27.4762	27.5469	23.9305
	Ms220	27.5573	31.529	25.7147	27.1055
	Ms221	25.6953	27.2275	23.5828	23.8236
Wake	Gamma
	Ms153	9.84652	10.3406	10.3359	10.622
	Ms155	10.4051	10.4124	9.66164	10.156
	Ms157	10.0859	12.228	11.9221	9.51558
	Ms159	9.54832	10.1353	8.78338	7.02621
	Ms161	7.32303	8.65474	8.78909	9.28369
	Ms163	9.26001	9.35312	9.25222	10.1063
	Ms168	9.69888	9.83705	10.0193	9.51127
	Ms220	8.66434	8.88777	9.76304	8.55795
	Ms221	10.0033	11.0823	10.175	10.6924

## Sheet: 1F
		Percent of total
NREM	SWA	baseline	stim	post-stim	day10
	Ms209	12.9076	10.3151	10.0467	10.3565
	Ms210	10.3236	8.38402	6.60438	6.91791
	Ms211	7.47065	5.46327	5.01743	5.33972
	Ms212	7.5777	5.65184	5.30528	4.57727
	Ms213	6.20686	5.78062	5.88803
NREM	Delta
	Ms209	48.9212	42.9485	39.4784	42.4656
	Ms210	44.9893	39.8848	33.4167	35.649
	Ms211	38.5866	29.599	27.731	30.6106
	Ms212	42.1262	30.7717	24.5382	20.4831
	Ms213	35.6446	32.5157	29.8948
Wake	Theta
	Ms209	14.4127	9.6962	8.76941	12.9959
	Ms210	14.9449	10.8237	8.29366	11.1623
	Ms211	14.1092	6.8594	6.62266	12.9745
	Ms212	13.7414	8.8178	8.09477	8.83699
	Ms213	8.21313	6.43184	6.28088
REM	Theta
	Ms209	25.0275	15.9166	15.6896	22.3721
	Ms210	23.5433	17.2953	0	17.8671
	Ms211	26.4952	14.9362	13.168	18.8958
	Ms212	25.7509	13.3672	9.04271	12.6028
	Ms213	25.748	22.69	18.2566
Wake	Gamma
	Ms209	12.091	9.63169	10.0768	11.1526
	Ms210	11.9672	9.95875	8.71223	12.0121
	Ms211	8.77618	6.06051	6.01343	9.77277
	Ms212	10.3598	6.74842	6.19539	6.89883
	Ms213	8.88863	5.85502	6.19364

## Sheet: 2A
		Percent of total
NREM	SWA	baseline	stim	post-stim	day10
	Ms156	5.40699	5.10172
	Ms160	5.28424	5.68263	3.41927	3.08784
	Ms162	6.89672	7.94308	4.02267	3.6289
	Ms164	8.18258	8.43829	4.58992	4.18133
	Ms217	5.88085	7.82346	3.6955	3.40462
	Ms218	5.42059	5.71259	3.92498	2.99031
	Ms219	5.96245	5.56719	2.82659	1.66145
	Ms222	6.23068	5.34758	2.32823	2.66105
NREM	Delta
	Ms156	45.8833	19.6298
	Ms160	37.6689	33.3788	15.2731	22.3981
	Ms162	41.7108	36.7712	15.999	15.8856
	Ms164	51.6968	42.0686	19.5101	19.1422
	Ms217	40.479	41.868	22.191	16.8529
	Ms218	40.7806	36.8814	23.0194	21.6186
	Ms219	40.237	33.2553	16.8285	6.58605
	Ms222	44.1479	31.8352	14.3691	10.8601
Wake	Theta
	Ms156	8.30333	1.34521
	Ms160	14.4693	9.86566	4.48456	9.51376
	Ms162	14.4889	8.14827	2.81134	5.57484
	Ms164	9.17487	5.21065	2.27941	4.0748
	Ms217	11.6791	8.69394	3.6072	4.54008
	Ms218	11.4079	8.64263	4.05157	4.99161
	Ms219	12.6951	7.22626	1.95342	1.44814
	Ms222	10.8882	6.08909	1.52224	2.3929
REM	Theta
	Ms156	18.5038	2.9113
	Ms160	29.2575	15.9499	3.16029	19.4303
	Ms162	25.7945	12.9756	2.92124	11.1156
	Ms164	20.0949	12.849	2.07356	5.30444
	Ms217	26.9379	17.5221	4.25812	7.95077
	Ms218	21.2867	15.5619	4.90837	9.64219
	Ms219	26.6354	15.3589	2.2167	2.40242
	Ms222	24.0883	15.8045	1.67187	3.75182
Wake	Gamma
	Ms156	6.17085	2.47936
	Ms160	7.75586	7.10585	3.45443	6.13799
	Ms162	7.18218	7.20119	4.77606	4.77389
	Ms164	7.36863	6.15055	3.40919	5.91826
	Ms217	7.01229	7.25316	5.97222	5.46044
	Ms218	7.42191	7.14702	7.14232	7.01099
	Ms219	5.65911	4.57061	2.41838	2.26707
	Ms222	5.51139	4.46197	1.80597	2.05572

## Sheet: 2C
	Wake									NREM									REM
baseline	Ms156	Ms160	Ms162	Ms164	Ms217	Ms218	Ms219	Ms222		Ms156	Ms160	Ms162	Ms164	Ms217	Ms218	Ms219	Ms222		Ms156	Ms160	Ms162	Ms164	Ms217	Ms218	Ms219	Ms222
	32.5	44.5833	31.4583	27.2222	51.9444	43.5417	42.0486	45.625		63.5417	45.7639	59.7917	62.5	43.7847	47.6042	47.7778	48.3681		3.95833	9.65278	8.75	10.2778	4.27083	8.85417	10.1736	6.00694
	35.5556	79.2361	66.3194	50.4514	50.4514	64.2361	61.6319	67.8819		58.9583	19.2361	32.4306	44.9653	44.8958	31.0417	33.2986	27.7778		5.48611	1.52778	1.25	4.58333	4.65278	4.72222	5.06944	4.34028
	33.0556	72.7083	71.0069	58.9931	79.6181	63.0903	51.4931	78.1597		63.9931	24.6875	25.4861	39.4097	20.3819	32.9167	42.9514	20.0347		2.95139	2.60417	3.50694	1.59722	0	3.99306	5.55556	1.80556
	34.6181	55.9028	58.1597	43.2639	44.1667	47.0486	54.4097	63.5417		62.1181	37.5694	38.125	51.6319	50.5556	43.7153	38.9583	32.0486		3.26389	6.52778	3.71528	5.10417	5.27778	9.23611	6.63194	4.40972
	43.9583	58.3333	45.8681	44.1319	47.1875	62.0486	45.625	40.2083		54.3403	35.4167	47.1528	49.6528	48.5417	33.2639	45.2778	52.9167		1.70139	6.25	6.97917	6.21528	4.27083	4.6875	9.09722	6.875
	46.6319	37.7778	38.9236	30.3472	45.6944	47.3264	49.6528	45.9375		51.25	50.4167	51.7708	59.2708	47.7431	46.6319	42.3611	44.6528		2.11806	11.8056	9.30556	10.3819	6.5625	6.04167	7.98611	9.40972
stim	Ms156	Ms160	Ms162	Ms164	Ms217	Ms218	Ms219	Ms222		Ms156	Ms160	Ms162	Ms164	Ms217	Ms218	Ms219	Ms222		Ms156	Ms160	Ms162	Ms164	Ms217	Ms218	Ms219	Ms222
	48.3681	46.9444	35.4861	28.6111	35.3819	38.4722	40.7292	49.8264		50.1389	47.0486	57.0833	62.2569	56.875	54.4792	51.8403	44.7569		1.49306	6.00694	7.43056	9.13194	7.74306	7.04861	7.43056	5.41667
	41.2153	65.0347	56.6319	42.7778	68.0556	58.4722	58.125	52.2569		58.3681	32.2222	40.4514	53.6111	30.5556	36.1111	38.9583	42.3264		0.416667	2.74306	2.91667	3.61111	1.38889	5.41667	2.91667	5.41667
	35.3472	80.4861	75.0694	58.0208	80.1389	61.2847	61.7014	64.2708		64.1667	16.875	23.2292	37.9167	19.3403	32.8125	33.3681	34.5486		0.486111	2.63889	1.70139	4.0625	0.520833	5.90278	4.93056	1.18056
	40.9375	69.9653	82.3611	56.6667	69.7569	54.4792	57.4653	51.0417		58.6111	25.8333	16.5972	39.9653	26.1458	40.5556	37.3958	46.6667		0.451389	4.20139	1.04167	3.36806	4.09722	4.96528	5.13889	2.29167
	72.3611	59.7569	51.2153	56.1806	57.2917	67.8125	50.8681	47.1875		27.3264	34.6528	44.8611	43.6458	38.2986	31.1111	44.2014	49.7569		0.3125	5.59028	3.92361	0.173611	4.40972	1.07639	4.93056	3.05556
	91.9097	42.1528	39.9306	30.4861	43.5417	42.8819	44.5833	55.4514		8.09028	45.1389	49.4097	65.7639	51.0069	52.3264	52.3264	44.0278		0	12.7083	10.6597	3.75	5.45139	4.79167	3.09028	0.520833
post-stim	Ms156	Ms160	Ms162	Ms164	Ms217	Ms218	Ms219	Ms222		Ms156	Ms160	Ms162	Ms164	Ms217	Ms218	Ms219	Ms222		Ms156	Ms160	Ms162	Ms164	Ms217	Ms218	Ms219	Ms222
		94.3056	29.4444	12.9514	47.6389	35.7292	31.1806	29.5833			5.69444	61.3542	78.2292	49.375	58.0208	63.0208	66.25			0	9.20139	8.81944	2.98611	6.25	5.79861	4.16667
		89.0972	53.5069	36.6319	54.2708	49.6875	38.8542	36.4931			10.9028	44.8611	60.7292	40.8333	46.9792	57.1528	58.75			0	1.63194	2.63889	4.89583	3.33333	3.99306	4.75694
		62.8125	51.7014	36.5278	71.7361	58.9583	53.8889	68.8542			34.375	45.6597	62.0139	28.2639	37.5347	45.8681	31.1458			2.8125	2.63889	1.45833	0	3.50694	0.243056	0
		50.9375	62.0139	29.6875	60.1042	64.6181	34.2361	14.8958			45.0347	35.7292	67.0833	39.4792	33.4028	62.6389	84.7222			4.02778	2.25694	3.22917	0.416667	1.97917	3.125	0.381944
		32.5347	39.7222	43.0208	43.0208	63.5069	21.8056	6.14583			54.1667	58.4722	55.7292	54.2014	33.6806	78.1944	93.8542			13.2986	1.80556	1.25	2.77778	2.8125	0	0
		19.8611	34.4792	28.8194	29.2708	45.5556	31.1458	6.28472			70.0347	61.0764	66.8403	68.5417	49.7222	67.9514	93.7153			10.1042	4.44444	4.34028	2.1875	4.72222	0.902778	0
day 10	Ms156	Ms160	Ms162	Ms164	Ms217	Ms218	Ms219	Ms222		Ms156	Ms160	Ms162	Ms164	Ms217	Ms218	Ms219	Ms222		Ms156	Ms160	Ms162	Ms164	Ms217	Ms218	Ms219	Ms222
		36.3889	38.9236	29.6875	26.9444	48.4722	45.3125	43.0208			53.9236	55.2431	60.7639	61.3889	44.3403	45.625	48.8542			9.6875	5.83333	9.54861	11.6667	7.1875	9.0625	8.125
		78.9583	63.7847	59.2361	68.0208	60.4514	65.6597	77.4306			20.5208	34.5139	37.8472	28.8542	36.2847	31.1806	19.7917			0.520833	1.70139	2.91667	3.125	3.26389	3.15972	2.77778
		79.1319	73.6111	58.6806	64.8264	69.9653	61.4236	74.4097			19.0625	24.8264	38.3333	31.7014	26.25	34.6875	22.9167			1.80556	1.5625	2.98611	3.47222	3.78472	3.88889	2.67361
		77.7431	62.0833	61.8056	82.9514	71.0417	65.2083	84.2014			20.4167	34.7569	35.625	15.9722	25.7639	31.8403	12.5694			1.84028	3.15972	2.56944	1.07639	3.19444	2.95139	3.22917
		45.5903	46.5972	44.8264	53.8889	58.4375	66.0417	58.3681			47.3958	49.7917	49.8264	41.9792	37.7083	30.8681	38.4722			7.01389	3.61111	5.34722	4.13194	3.85417	3.09028	3.15972
		41.25	31.0764	31.0069	36.7361	46.4236	46.5972	34.0278			49.4097	64.4097	57.8472	54.5139	45.4861	46.5278	55.4514			9.34028	4.51389	11.1458	8.75	8.09028	6.875	10.5208

## Sheet: 2D
16-month-old											16-month-old											16-month-old																						16-month-old
156Nr-Bsln	Bsln	NREM	SWA	17.3941	16.5392	15.5993	16.095	17.2401	17.1322		156Nr-Bsln	Bsln	NREM	Delta	18.5564	17.4823	16.0217	15.7295	16.4197	15.7904		156Wk-Bsln	Bsln	Wake	Theta	19.1126	20.1467	15.7096	13.5509	16.4421	15.0382		156Rm-Bsln	Bsln	REM	Theta	21.243	19.7101	17.3882	17.7268	15.1854	8.74647		156Wk-Bsln	Bsln	Wake	Gamma	16.3823	17.1261
160Nr-Bsln	Bsln	NREM	SWA	16.1868	17.0045	17.238	16.7394	17.1849	15.6464		160Nr-Bsln	Bsln	NREM	Delta	15.3838	17.61	18.0704	16.7083	17.4777	14.7497		160Wk-Bsln	Bsln	Wake	Theta	15.6347	18.6143	19.2435	14.4644	16.7379	15.3051		160Rm-Bsln	Bsln	REM	Theta	14.3726	17.2386	18.778	17.1136	17.9578	14.5394		160Wk-Bsln	Bsln	Wake	Gamma	16.0647	17.8691
162Nr-Bsln	Bsln	NREM	SWA	15.8963	14.6639	17.972	15.7303	17.7759	17.9617		162Nr-Bsln	Bsln	NREM	Delta	15.4136	15.8978	17.88	16.5215	17.4969	16.7904		162Wk-Bsln	Bsln	Wake	Theta	11.7271	17.753	19.7141	16.9681	17.2085	16.6292		162Rm-Bsln	Bsln	REM	Theta	17.2411	14.773	19.5843	15.6603	16.0199	16.7214		162Wk-Bsln	Bsln	Wake	Gamma	13.6091	17.6751
164Nr-Bsln	Bsln	NREM	SWA	16.1651	15.1638	16.2348	16.5391	17.8738	18.0235		164Nr-Bsln	Bsln	NREM	Delta	15.2224	16.8634	17.0829	17.2056	17.5017	16.124		164Wk-Bsln	Bsln	Wake	Theta	15.3323	18.1792	17.0873	15.2151	17.0669	17.1191		164Rm-Bsln	Bsln	REM	Theta	16.0242	15.3517	17.8242	17.8309	15.9522	17.0169		164Wk-Bsln	Bsln	Wake	Gamma	15.2881	17.9356
Ms217	Bsln	NREM	SWA	16.8336	16.6947	12.6625	16.7682	18.6123	18.4287		Ms217	Bsln	NREM	Delta	16.3259	16.1842	14.4768	17.668	17.7363	17.6088		Ms217	Bsln	Wake	Theta	16.1396	17.1541	17.1463	15.5592	18.5163	15.4846		Ms217	Bsln	REM	Theta	18.5371	21.7785		21.9754	19.776	17.933		Ms217	Bsln	Wake	Gamma	16.3415	17.1302
Ms218	Bsln	NREM	SWA	17.0401	16.1426	16.1477	16.5459	17.2294	16.8944		Ms218	Bsln	NREM	Delta	16.0216	16.6254	16.6985	16.3627	17.7357	16.5561		Ms218	Bsln	Wake	Theta	15.8616	16.5025	17.7912	16.219	16.9191	16.7066		Ms218	Bsln	REM	Theta	15.2587	18.3303	18.6756	15.0817	15.5612	17.0925		Ms218	Bsln	Wake	Gamma	15.4657	16.6587
Ms218	Bsln	NREM	SWA	16.9525	16.8228	15.1358	17.915	15.9609	17.213		Ms218	Bsln	NREM	Delta	15.8728	17.4946	17.3406	17.187	15.9253	16.1797		Ms218	Bsln	Wake	Theta	17.9407	16.7666	17.406	17.1535	16.8639	13.8693		Ms218	Bsln	REM	Theta	17.1009	17.261	15.3251	15.8902	18.7553	15.6675		Ms218	Bsln	Wake	Gamma	16.0619	18.2943
Ms222	Bsln	NREM	SWA	17.2834	17.1012	15.8292	17.6502	16.4638	15.6721		Ms222	Bsln	NREM	Delta	16.5232	17.5275	17.629	17.2364	16.4882	14.5957		Ms222	Bsln	Wake	Theta	16.2625	17.915	20.5967	16.3626	13.8402	15.023		Ms222	Bsln	REM	Theta	16.6042	17.9059	18.3404	17.6684	16.7856	12.6954		Ms222	Bsln	Wake	Gamma	16.7828	18.8363
156NrSti	Sti	NREM	SWA	25.0114	21.6901	14.7257	8.28117	6.80823	5.70723		156NrSti	Sti	NREM	Delta	11.0376	9.73238	6.8222	4.15215	3.08634	1.76442		156Wksti	Sti	Wake	Theta	5.77994	4.6688	3.30206	2.31819	1.60123	1.01393		156RmSti	Sti	REM	Theta	4.86139	1.32677	1.10144	1.36977	0.481525			156Wksti	Sti	Wake	Gamma	13.0076	11.0369
160NrSti	Sti	NREM	SWA	16.6067	16.0097	20.2221	19.8689	21.7289	16.4355		160NrSti	Sti	NREM	Delta	15.1441	16.0366	17.1656	16.1731	14.4884	10.785		160Wksti	Sti	Wake	Theta	13.0629	13.9939	14.3175	9.68094	9.88168	7.0013		160RmSti	Sti	REM	Theta	16.0758	15.3862	7.60708	8.50799	6.73135	4.82994		160Wksti	Sti	Wake	Gamma	15.3383	16.3679
162NrSti	Sti	NREM	SWA	19.0398	17.9559	22.6038	21.843	21.6222	14.8269		162NrSti	Sti	NREM	Delta	17.3332	17.4869	17.2312	14.5862	12.7087	8.85214		162Wksti	Sti	Wake	Theta	14.4943	13.9393	12.3377	7.95606	6.20935	4.40145		162RmSti	Sti	REM	Theta	16.1295	15.048	7.88592	3.18594	3.98425	2.78665		162Wksti	Sti	Wake	Gamma	15.5944	17.1603
164NrSti	Sti	NREM	SWA	19.1881	16.6508	20.5857	20.8525	15.9712	12.4082		164NrSti	Sti	NREM	Delta	17.0503	17.3592	16.5807	14.3147	9.7943	6.90068		164Wksti	Sti	Wake	Theta	15.2852	17.1186	10.588	7.42402	5.11652	4.15431		164RmSti	Sti	REM	Theta	15.1123	15.219	10.0564	4.66694	2.4881	2.25955		164Wksti	Sti	Wake	Gamma	16.7058	17.7535
Ms217	Sti	NREM	SWA	25.4535	19.1128	20.4121	30.2915	25.0602	17.1892		Ms217	Sti	NREM	Delta	19.7549	18.8209	19.4025	20.9475	16.7798	12.2753		Ms217	Sti	Wake	Theta	18.4853	15.3754	14.6563	10.2562	8.98558	7.00842		Ms217	Sti	REM	Theta	20.2824	23.3655	18.3695	10.2381	7.87715	5.52955		Ms217	Sti	Wake	Gamma	18.8143	17.7152
Ms218	Sti	NREM	SWA	24.3722	17.9497	16.1929	16.064	15.432	13.6815		Ms218	Sti	NREM	Delta	19.2281	18.0605	15.9378	13.5602	12.9376	10.3342		Ms218	Sti	Wake	Theta	18.62	18.0647	13.622	10.991	8.80546	6.91425		Ms218	Sti	REM	Theta	16.277	16.3103	12.7289	8.20036	6.90381	4.50172		Ms218	Sti	Wake	Gamma	16.4444	16.9763
Ms218	Sti	NREM	SWA	16.7523	19.1388	18.2005	15.5034	15.1796	10.2712		Ms218	Sti	NREM	Delta	16.9693	18.408	17.5728	13.8505	10.2498	7.41235		Ms218	Sti	Wake	Theta	15.8866	14.0704	11.0156	7.14262	5.3925	3.16891		Ms218	Sti	REM	Theta	17.2109	15.3617	11.2698	5.10156	2.99477	2.0111		Ms218	Sti	Wake	Gamma	15.8016	15.4744
Ms222	Sti	NREM	SWA	17.1902	16.6726	14.3819	15.2629	11.7443	10.9448		Ms222	Sti	NREM	Delta	15.5001	14.8222	14.2635	12.0135	8.70309	6.8725		Ms222	Sti	Wake	Theta	16.7555	14.2234	10.9775	6.47621	4.67856	4.22778		Ms222	Sti	REM	Theta	15.9531	13.0634	8.91961	4.63817	2.52303	1.70661		Ms222	Sti	Wake	Gamma	17.7299	16.9398
160NrPsti	Psti	NREM	SWA	24.7166	11.5409	12.3034	11.0587	11.1702	8.83616		160NrPsti	Psti	NREM	Delta	7.41237	5.25981	6.7641	7.89813	6.25079	6.02529		160WkPsti	Psti	Wake	Theta	6.48817	5.5407	5.16295	4.74346	3.86021	3.37405		160RmPsti	Psti	REM	Theta			1.85556	2.12432	1.747	1.50776		160WkPsti	Psti	Wake	Gamma	8.84271	7.72097
162NrPsti	Psti	NREM	SWA	9.47308	8.97944	9.34049	10.2146	10.1572	10.0504		162NrPsti	Psti	NREM	Delta	6.09835	6.0628	6.28291	6.11916	6.96114	6.18976		162WkPsti	Psti	Wake	Theta	4.11086	3.51802	3.39977	3.03146	3.27455	3.47984		162RmPsti	Psti	REM	Theta	1.93108	1.97051	2.01196	1.89906	2.00034	1.58713		162WkPsti	Psti	Wake	Gamma	12.3352	12.8945
164NrPsti	Psti	NREM	SWA	9.23872	8.56578	10.0313	8.64864	9.90639	10.116		164NrPsti	Psti	NREM	Delta	5.40955	5.48949	6.27175	6.25681	7.33502	6.95313		164WkPsti	Psti	Wake	Theta	3.59791	3.89016	4.32098	3.78747	4.35692	4.70943		164RmPsti	Psti	REM	Theta	1.58798	1.69433	2.09614	1.78799	2.09346	1.77761		164WkPsti	Psti	Wake	Gamma	7.00755	8.2745
Ms217	Psti	NREM	SWA	12.2223	10.0237	11.555	11.669	11.2614	8.83592		Ms217	Psti	NREM	Delta	9.17914	7.57443	10.5384	11.7083	9.43539	8.32369		Ms217	Psti	Wake	Theta	6.55658	5.61289	5.20958	4.58346	4.72698	3.81696		Ms217	Psti	REM	Theta	4.17446	3.07745		2.40918	2.92146	2.33538		Ms217	Psti	Wake	Gamma	16.1635	16.3719
Ms218	Psti	NREM	SWA	13.2505	11.8579	12.2506	10.6758	11.6162	12.1271		Ms218	Psti	NREM	Delta	9.86704	8.11322	8.58033	9.57726	10.3617	9.78691		Ms218	Psti	Wake	Theta	6.36051	6.58197	6.36974	5.55967	5.28835	5.82232		Ms218	Psti	REM	Theta	4.12897	3.70057	3.36936	3.78358	4.26677	3.28278		Ms218	Psti	Wake	Gamma	15.2785	14.848
Ms218	Psti	NREM	SWA	9.73244	8.38807	7.4833	7.31741	6.80825	7.79686		Ms218	Psti	NREM	Delta	6.17437	5.85376	6.65856	7.18888	7.74326	7.62735		Ms218	Psti	Wake	Theta	3.03225	2.80215	2.65715	2.42196	1.96088	2.19975		Ms218	Psti	REM	Theta	1.6093	1.21002	1.4996	1.25273		1.34774		Ms218	Psti	Wake	Gamma	8.69492	7.90711
Ms222	Psti	NREM	SWA	8.7221	8.14657	7.46852	4.59767	4.86481	5.6996		Ms222	Psti	NREM	Delta	5.53734	5.14592	5.77837	5.12925	5.01813	5.76377		Ms222	Psti	Wake	Theta	2.99998	2.59281	2.34278	1.74549	1.26815	1.68157		Ms222	Psti	REM	Theta	1.19842	1.02199		1.13994				Ms222	Psti	Wake	Gamma	6.38275	6.09329
160Nr10th	10th	NREM	SWA	8.34288	9.96898	10.4777	10.9865	11.0712	8.91934		160Nr10th	10th	NREM	Delta	8.51409	10.8383	10.7103	10.5832	10.3176	8.77057		160Wk10th	10th	Wake	Theta	9.24905	11.954	11.4377	13.3054	10.4158	8.80705		160Rm10th	10th	REM	Theta			5.69542	12.6781	10.6666	9.343		160Wk10th	10th	Wake	Gamma	13.2307	13.5901
162Nr10th	10th	NREM	SWA	8.39851	7.79598	8.23832	9.31423	10.1814	8.48044		162Nr10th	10th	NREM	Delta	5.85152	6.18143	6.38027	6.97931	6.85935	5.89966		162Wk10th	10th	Wake	Theta	5.10098	6.61443	6.92325	7.77053	7.24341	5.73401		162Rm10th	10th	REM	Theta	5.89083	6.22872	6.46977	7.14032	8.27995	7.59481		162Wk10th	10th	Wake	Gamma	9.85104	11.3325
164Nr10th	10th	NREM	SWA	7.61308	7.7466	8.41007	8.96607	9.68637	8.94109		164Nr10th	10th	NREM	Delta	5.48098	5.99681	6.42487	6.49987	6.83074	5.94238		164Wk10th	10th	Wake	Theta	5.93138	7.19803	7.4494	8.3818	8.12982	6.60698		164Rm10th	10th	REM	Theta	3.76877	4.54911	5.23876	4.91861	4.6123	4.30338		164Wk10th	10th	Wake	Gamma	11.9961	13.2084
Ms217	10th	NREM	SWA	9.04003	8.63339	9.91914	10.2069	11.1263	10.4901		Ms217	10th	NREM	Delta	6.10537	6.42377	7.37068	8.47587	8.03021	7.07246		Ms217	10th	Wake	Theta	6.16075	6.62881	6.23264	6.6273	7.04399	5.92382		Ms217	10th	REM	Theta	5.20318	6.48428	6.24595	6.13637	6.49363	6.09516		Ms217	10th	Wake	Gamma	10.9243	12.3786
Ms218	10th	NREM	SWA	7.91434	8.70706	10.1588	10.6011	9.46867	9.34416		Ms218	10th	NREM	Delta	7.23185	8.79249	9.68933	10.3216	9.11483	8.71828		Ms218	10th	Wake	Theta	6.25725	7.59334	7.70665	7.52111	7.13147	7.43438		Ms218	10th	REM	Theta	7.12664	7.23782	9.44156	8.50468	6.98934	6.44912		Ms218	10th	Wake	Gamma	14.0847	16.7166
Ms218	10th	NREM	SWA	3.98117	4.41688	4.62879	4.64817	6.271	4.33888		Ms218	10th	NREM	Delta	2.26647	2.84935	2.82986	2.87661	3.38409	2.43895		Ms218	10th	Wake	Theta	1.82579	2.15095	1.85315	1.79397	1.99856	1.68206		Ms218	10th	REM	Theta	1.49599	1.51943	1.44031	1.49252	1.64176	1.53347		Ms218	10th	Wake	Gamma	6.44757	7.80489
Ms222	10th	NREM	SWA	6.59661	6.53974	7.58884	7.36963	7.64733	7.17553		Ms222	10th	NREM	Delta	3.60182	4.13868	4.667	4.76575	4.276	3.8329		Ms222	10th	Wake	Theta	3.36404	3.93422	3.84569	3.8353	4.03512	3.11739		Ms222	10th	REM	Theta	2.27979	2.87653	2.85165	2.86881	2.15021	2.41974		Ms222	10th	Wake	Gamma	5.70308	6.46026
[truncated: 4 more columns]

## Sheet: 3A
		Percent of total
NREM	SWA	baseline	stim	post-stim	day10
	Ms143	6.08761	5.64851	3.466	3.73407
	Ms144	5.92031	7.21289	3.96706	1.65868
	Ms145	5.63112	5.75898	3.97551	4.75772
	Ms214	6.09519	5.98941	4.26261	6.3206
NREM	Delta
	Ms143	42.1236	27.7626	19.7418	23.5875
	Ms144	43.0458	28.8285	19.7184	10.5542
	Ms145	40.7041	39.6975	30.6363	36.6202
	Ms214	41.5915	39.7814	29.4202	41.0106
Wake	Theta
	Ms143	14.8075	7.89095	4.86426	9.24064
	Ms144	13.9898	3.69455	3.85703	4.73033
	Ms145	10.9681	8.74594	9.23294	11.5165
	Ms214	12.6023	9.15077	5.75609	15.023
REM	Theta
	Ms143	28.7651	15.9325	7.28796	16.3818
	Ms144	29.0659	8.63809	8.96502	6.71364
	Ms145	26.9643	18.8197	19.2111	22.0405
	Ms214	25.362	15.9881	11.358	22.8906
Wake	Gamma
	Ms143	7.45602	5.22845	3.08212	5.84277
	Ms144	6.75714	3.5015	2.63266	2.92108
	Ms145	8.45059	6.17013	6.10609	9.1387
	Ms214	9.5902	7.16892	5.52081	10.7295

## Sheet: 3C
	Wake					NREM					REM
	Ms143	Ms144	Ms145	Ms214		Ms143	Ms144	Ms145	Ms214		Ms143	Ms144	Ms145	Ms214
baseline	55.3125	40.7292	39.0278	52.0486		37.5	53.4722	53.1597	41.3194		7.1875	5.79861	7.8125	6.63194
	69.6181	59.5139	63.9931	65.7639		25.7292	35.5903	33.0903	30.0694		4.65278	4.89583	2.91667	4.16667
	56.1111	62.8472	66.6667	88.8542		34.5833	34.2014	31.6319	10.1389		9.30556	2.95139	1.70139	1.00694
	86.3542	59.6875	54.4792	61.4583		12.7083	35.625	39.3056	34.2708		0.9375	4.6875	6.21528	4.27083
	62.8125	50.5903	44.7569	38.3681		34.4792	44.3403	46.3889	54.3056		2.70833	5.06944	8.85417	7.32639
	41.0069	36.0069	36.3889	37.5694		50.8681	55.5556	54.6181	52.2917		8.125	8.4375	8.99306	10.1389
	Wake					NREM					REM
	Ms143	Ms144	Ms145	Ms214		Ms143	Ms144	Ms145	Ms214		Ms143	Ms144	Ms145	Ms214
stim	50.2431	34.5486	34.2361	36.3542		46.2847	62.4653	60.4167	58.4375		3.47222	2.98611	5.34722	5.20833
	68.4375	52.0139	54.8264	64.1667		28.2639	47.9861	42.2222	32.3611		3.29861	0	2.95139	3.47222
	75.1389	56.3542	40.8333	82.5		23.5069	43.6458	55.1042	16.3542		1.35417	0	4.0625	1.14583
	41.0417	65.0694	75.4514	49.3403		58.0208	34.9306	23.6806	47.9514		0.9375	0	0.868056	2.70833
	29.9306	46.1806	28.8194	37.9861		69.9653	52.8472	59.4097	57.6042		0.104167	0.972222	11.7708	4.40972
	37.3264	53.3333	51.5278	54.6528		59.8958	43.6111	39.8264	41.4931		2.77778	3.05556	8.64583	3.85417
	Wake					NREM					REM
	Ms143	Ms144	Ms145	Ms214		Ms143	Ms144	Ms145	Ms214		Ms143	Ms144	Ms145	Ms214
post-stim	21.2847	27.2569	47.8125	51.9444		74.2361	68.7847	43.6458	42.2917		4.47917	3.95833	8.54167	5.76389
	29.4444	43.5069	63.2639	44.6181		64.7917	53.0208	31.1806	44.9306		5.76389	3.47222	5.55556	10.4514
	50.3472	45.3819	69.6181	91.1111		45.2431	49.2708	26.3889	8.02083		4.40972	5.34722	3.99306	0.868056
	68.5417	46.875	70.3125	57.2569		28.6806	50.8681	24.9306	39.7569		2.77778	2.25694	4.75694	2.98611
	27.4306	41.1806	40.7639	23.4028		68.8194	56.1111	52.6389	69.5486		3.75	2.70833	6.59722	7.04861
	35.1736	35.625	35.2431	50.9722		61.875	62.2569	56.2153	44.7222		2.95139	2.11806	8.54167	4.30556
	Wake					NREM					REM
	Ms143	Ms144	Ms145	Ms214		Ms143	Ms144	Ms145	Ms214		Ms143	Ms144	Ms145	Ms214
day 10	43.2986	40.1389	32.7083	52.5694		49.9306	50.1736	58.5069	39.8611		6.77083	9.6875	8.78472	7.56944
	78.5069	63.75	63.9583	71.3194		19.0625	32.9514	31.9444	24.5139		2.43056	3.29861	4.09722	4.16667
	68.1944	61.7708	62.3611	76.9097		26.5625	34.5486	31.3542	21.0417		5.24306	3.68056	6.28472	2.04861
	79.4444	61.0069	61.7361	66.2847		20.2778	33.5417	32.8125	30.3125		0.277778	5.45139	5.45139	3.40278
	55.6597	53.7153	43.0208	54.2014		37.4653	40.5556	51.3542	40.9722		6.875	5.72917	5.625	4.82639
	43.1944	35.3819	30	33.9583		49.5833	54.2361	61.5625	57.2222		7.22222	10.3819	8.4375	8.81944

## Sheet: 4A
	Wake											NREM											REM
	Ms105	Ms133	Ms134	Ms135	Ms136	Ms141	Ms142	Ms146	Ms147	Ms148		Ms105	Ms133	Ms134	Ms135	Ms136	Ms141	Ms142	Ms146	Ms147	Ms148		Ms105	Ms133	Ms134	Ms135	Ms136	Ms141	Ms142	Ms146	Ms147	Ms148
baseline	41.1458	69.0625	44.9306	45.1042	43.9236	39.3403	33.7153	37.9167	34.8958	47.7083		52.9167	25.1736	46.9444	44.0278	48.2986	50.2083	59.6528	51.3194	55.4861	44.0278		5.9375	5.76389	8.125	10.8681	7.77778	10.4514	6.63194	10.7639	9.61806	8.26389
	72.9514	82.7778	59.2014	68.8889	70.3125	76.3889	79.1319	66.875	68.3681	54.7222		26.0764	15.0347	37.2222	28.4028	26.0417	21.3194	19.8611	28.4375	30.0347	39.3403		0.972222	2.1875	3.57639	2.70833	3.64583	2.29167	1.00694	4.6875	1.59722	5.9375
	59.3056	99.375	66.3889	72.6389	73.6111	69.8958	69.0625	57.8472	67.5	59.7917		33.1944	0.625	32.1528	23.1944	22.8819	28.0208	27.9167	37.7778	30.2778	34.1667		7.5	0	1.45833	4.16667	3.50694	2.08333	3.02083	4.375	2.22222	6.04167
	71.1458	73.1944	74.6181	88.9236	79.5486	73.5417	67.3611	63.9583	48.9931	72.9861		26.0764	22.9861	22.3611	10.1389	17.4653	24.0972	30.2083	31.0417	46.0069	24.2014		2.77778	3.81944	3.02083	0.9375	2.98611	2.36111	2.43056	5	5	2.8125
	27.9861	100	45.1042	36.8403	55.6597	49.2708	50.5903	48.6111	49.8264	49.8264		65.4167	0	48.7847	55.0347	36.8403	44.8264	42.3958	44.3056	42.5694	44.9306		6.59722	0	6.11111	8.125	7.5	5.90278	7.01389	7.08333	7.60417	5.24306
	41.0417	81.3194	36.3889	48.5417	33.5764	37.8125	31.9097	40.9722	30.7639	39.9306		53.2986	15.1736	51.8056	44.1667	54.375	53.2292	60.1736	51.4236	60.2778	51.1806		5.65972	3.50694	11.8056	7.29167	12.0486	8.95833	7.91667	7.60417	8.95833	8.88889
	Wake											NREM											REM
	Ms105	Ms133	Ms134	Ms135	Ms136	Ms141	Ms142	Ms146	Ms147	Ms148		Ms105	Ms133	Ms134	Ms135	Ms136	Ms141	Ms142	Ms146	Ms147	Ms148		Ms105	Ms133	Ms134	Ms135	Ms136	Ms141	Ms142	Ms146	Ms147	Ms148
stim	35.2431	85.9028	37.7083		39.2708	34.5486	43.7153	40.3819	38.0556	36.875		59.4792	13.2292	53.9236		53.1597	57.8125	48.125	53.0903	55.1389	55.7986		5.27778	0.868056	8.36806		7.56944	7.63889	8.15972	6.52778	6.80556	7.32639
	61.4931	96.7014	67.1528		73.125	82.2569	68.0903	56.8056	71.5625	62.6736		35.6944	3.29861	28.6806		23.6111	15.7639	28.2639	39.7917	26.25	33.0903		2.8125	0	4.16667		3.26389	1.97917	3.64583	3.40278	2.1875	4.23611
	50.2778	72.0833	70.0347		68.4375	87.6042	65	65.2431	62.7083	64.1319		44.9306	24.7569	28.9236		28.9583	12.3958	32.9167	32.3264	35	31.25		4.79167	3.15972	1.04167		2.60417	0	2.08333	2.43056	2.29167	4.61806
	58.9583	71.1806	82.9514		85.0347	77.3611	83.8542	46.25	59.2708	73.1944		38.3681	25.4514	16.9444		14.6528	21.3194	14.2361	46.8056	37.1528	24.375		2.67361	3.36806	0.104167		0.3125	1.31944	1.90972	6.94444	3.57639	2.43056
	46.0069	43.3333	53.6458		41.4583	49.0972	42.5	41.5278	36.3889	48.5069		48.9236	50.4514	39.0972		51.4931	42.2917	51.7708	51.8056	57.4653	45.7292		5.06944	6.21528	7.25694		7.04861	8.61111	5.72917	6.66667	6.14583	5.76389
	26.7361	38.5417	40.2431		38.1597	26.2153	45.2431	48.9583	41.1111	45.9722		67.0139	51.9792	50.3472		53.3681	64.9306	48.2986	45.3472	54.1667	48.4722		6.25	9.47917	9.40972		8.47222	8.85417	6.45833	5.69444	4.72222	5.55556
	Wake											NREM											REM
	Ms105	Ms133	Ms134	Ms135	Ms136	Ms141	Ms142	Ms146	Ms147	Ms148		Ms105	Ms133	Ms134	Ms135	Ms136	Ms141	Ms142	Ms146	Ms147	Ms148		Ms105	Ms133	Ms134	Ms135	Ms136	Ms141	Ms142	Ms146	Ms147	Ms148
post-stim	40.5208	53.6458	40.2083	27.1181	40.8681	39.0972	36.1458	40.3125	43.7847	33.75		52.6736	37.8472	49.8611	65.8333	48.8542	51.5625	51.7014	51.1458	50.5903	56.1458		6.80556	8.50694	9.93056	7.04861	10.2778	9.34028	12.1528	8.54167	5.625	10.1042
	48.2986	89.1667	55.4861	56.2847	46.3889	65.9375	66.1111	44.4792	70.1736	44.6875		44.6875	9.30556	40.6597	37.9514	46.4931	30.9375	30.2778	52.4306	28.1597	48.2639		7.01389	1.52778	3.85417	5.76389	7.11806	3.125	3.61111	3.09028	1.66667	7.04861
	48.7847	100	63.1944	80.2431	62.7431	66.6319	72.7083	58.8194	78.125	75.1736		42.9861	0	32.6042	19.2014	32.4653	30.4861	26.1111	40.2778	21.2847	22.8472		8.22917	0	4.20139	0.555556	4.79167	2.88194	1.18056	0.902778	0.590278	1.97917
	60.7639	100	62.1528	78.9236	66.875	59.6181	66.9792	54.6875	76.5278	61.5972		36.25	0	33.4375	19.5139	30.6597	37.7778	29.0278	42.4306	23.4722	37.7431		2.98611	0	4.40972	1.5625	2.46528	2.60417	3.99306	2.88194	0	0.659722
	38.0903	100	63.4375	35.5903	53.2292	59.0625	31.7014	46.5972	27.4306	42.0139		56.8056	0	32.5347	56.6319	43.0556	37.2917	58.5764	49.7917	66.4236	52.8472		5.10417	0	4.02778	7.77778	3.71528	3.64583	9.72222	3.61111	6.14583	5.13889
	25.5556	93.6806	64.3403	59.9653	49.4444	37.2917	41.5972	30.9028	23.5764	38.9583		66.1806	5.20833	32.6042	36.7361	45.3819	55.2778	50.3125	62.9861	67.6042	53.4722		8.26389	1.11111	3.05556	3.29861	5.17361	7.43056	8.09028	6.11111	8.81944	7.56944

[truncated: 17 more sheets: 4B, 4C, 4H, 4J, 5D, 5E, 5F, S1A, S1B, S2A, S2B, S3, S7A, S7B, S8A, S8B, S9]
